# Supplementary material for: Relevance of in vitro agar based screens to characterize the anti-fungal activities of bacterial endophyte communities
Source: BMC Microbiol. 2016 Jan 16;16:8. doi: 10.1186/s12866-016-0623-9 (PMC4715354; doi:10.1186/s12866-016-0623-9)
Supplement: Additional file 1: Table S3. — List of all Zea endophytes used in this study and anti-fungal screening results. (XLSX 26 kb) [file 12866_2016_623_MOESM1_ESM.xlsx]

## Sheet: S1
Table S3: List of all Zea endophytes used in this study and anti-fungal screening results.
					Anti-S. homoeocarpa in vitro screen (cm)			Anti-S. homoeocarpa in planta screen*			Anti-R. solani in vitro screen (cm)			Anti-R. solani in planta screen*
					Trial 1			Trial 1			Trial 1			Trial 1
ID	Endophyte genus	Host species	Host Description	Plant Part	Plate 1	Plate 2	Plate 3	Plate 1	Plate 2	Plate 3	Tube 1	Tube 2	Tube 3	Tube 1	Tube 2	Tube 3
3A1	Pantoea	Zea mays ssp mays (inbred B73)	Modern temperate maize	Seed	0	0	0	0	0	0	0	0	0	0	0	0
3A2	Enterobacter	Zea mays ssp mays (landrace chapalote)	Ancient maize from Mexico with dark teosinte-like kernels	Seed	0	0	0	0	0	0	0	0	0	0	0	0
3A3	Rhodococcus	Zea mays ssp mays (inbred B73)	Modern temperate maize	Seed	0	0	0	0	0	0	0	0	0	0	0	0
3A4	Pseudomonas	Zea mays ssp mays (inbred B73)	Modern temperate maize	Seed	0	0	0	0	0	0	0	0	0	0	0	0
3A5	Pantoea	Zea mays ssp mays (landrace Bolita)	Modern landrace	Seed	0	0	0	0	0	0	0	0	0	0	0	0
3A7	Escherichia coli	Zea mays ssp mays (landrace Bolita)	Modern landrace	Seed	0	0	0	0	0	0	0	0	0	0	0	0
3A8	Enterobacter	Zea mays ssp mays (landrace Bolita)	Modern landrace	Seed	0	0	0	0	0	0	0	0	0	0	0	0
3A9	Sphingomonas	Zea mays ssp mays (landrace chapalote)	Ancient maize from Mexico with dark teosinte-like kernels	Seed	0	0	0	0	0	0	0	0	0	0	0	0
3A10	Hafnia	Zea mays ssp mays (landrace chapalote)	Ancient maize from Mexico with dark teosinte-like kernels	Seed	0	0	0	0	0	0	0	0	0	0	0	0
3A11	Escherichia coli	Zea mays ssp mays (landrace chapalote)	Ancient maize from Mexico with dark teosinte-like kernels	Seed	0	0	0	0	0	0	0	0	0	0	0	0
3A12	Burkholderia	Zea mays ssp mays (landrace chapalote)	Ancient maize from Mexico with dark teosinte-like kernels	Seed	3.3	2.8	3	2	2	2	4	2.5	3.5	2	2	0
3B1	Escherichia coli	Zea mays ssp mays (landrace chapalote)	Ancient maize from Mexico with dark teosinte-like kernels	Seed	0	0	0	0	0	0	0	0	0	0	0	0
3B3	Micrococcus	Zea mays ssp mays (landrace chapalote)	Ancient maize from Mexico with dark teosinte-like kernels	Seed	0	0	0	0	0	0	0	0	0	0	0	0
3B4	Pantoea	Zea mays ssp mays (landrace chapalote)	Ancient maize from Mexico with dark teosinte-like kernels	Seed	0	0	0	0	0	0	0	0	0	0	0	0
3B5	Enterobacter	Zea mays ssp mays (landrace chapalote)	Ancient maize from Mexico with dark teosinte-like kernels	Seed	0	0	0	0	0	0	0	0	0	0	0	0
3B6	Pseudomonas	Zea mays ssp mays (landrace chapalote)	Ancient maize from Mexico with dark teosinte-like kernels	Seed	0	0	0	0	0	0	0	0	0	0	0	0
3B7	Enterobacter	Zea mays ssp mays (landrace chapalote)	Ancient maize from Mexico with dark teosinte-like kernels	Seed	0	0	0	0	0	0	0	0	0	0	0	0
3B9	Escherichia coli	Zea mays ssp mays (landrace Cristalino)	Short season maize	Seed	0	0	0	0	0	0	0	0	0	0	0	0
3B10	Staphylococcus	Zea mays ssp mays (landrace Cristalino)	Short season maize	Seed	0	0	0	0	0	0	0	0	0	0	0	0
3C1	Burkholderia	Zea mays ssp mays (diploperennis)	Maize relative with rhizomes	Seed	0	0	0	0	0	0	0	0	0	0	0	0
3C2	Pseudomonas	Zea mays ssp mays (diploperennis)	Maize relative with rhizomes	Seed	0	0	0	0	0	0	0	0	0	0	0	0
3C3	Sphingomonas	Zea mays ssp mays (diploperennis)	Maize relative with rhizomes	Seed	0	0	0	0	0	0	0	0	0	0	0	0
3C5	Pantoea	Zea mays ssp mays (diploperennis)	Maize relative with rhizomes	Seed	0	0	0	0	0	0	0	0	0	0	0	0
3C6	Pantoea	Zea mays ssp mays (diploperennis)	Maize relative with rhizomes	Seed	0	0	0	0	0	0	0	0	0	0	0	0
3C7	Enterobacter	Zea mays ssp mays (diploperennis)	Maize relative with rhizomes	Seed	0	0	0	0	0	0	0	0	0	0	0	0
3C8	Pseudomonas	Zea mays ssp mays (diploperennis)	Maize relative with rhizomes	Seed	0	0	0	0	0	0	0	0	0	0	0	0
3C9	Pseudomonas	Zea mays ssp mays (diploperennis)	Maize relative with rhizomes	Seed	0	0	0	0	0	0	0	0	0	0	0	0
3C10	Pseudomonas	Zea mays ssp mays (diploperennis)	Maize relative with rhizomes	Seed	0	0	0	0	0	0	0	0	0	0	0	0
3C11	Burkholderia	Zea mays ssp mays (diploperennis)	Maize relative with rhizomes	Seed	2.8	2.8	3	2	2	2	3.4	2.7	3.5	2	2	2
3C12	Enterobacter	Zea mays ssp mays (diploperennis)	Maize relative with rhizomes	Seed	0	0	0	0	0	0	0	0	0	0	0	0
3D1	Methylobacterium	Zea mays ssp mays (diploperennis)	Maize relative with rhizomes	Seed	0	0	0	0	0	0	0	0	0	0	0	0
3D2	Pantoea	Zea mays ssp mays (Gaspe Flint)	Fast growing, dwarf, canadian landrace	Seed	0	0	0	0	0	0	0	0	0	0	0	0
3D6	Cellulomonas	Zea mays ssp mays (Gaspe Flint)	Fast growing, dwarf, canadian landrace	Seed	0	0	0	0	0	0	0	0	0	0	0	0
3D7	Pantoea	Zea mays ssp mays (Jala)	Indigenous landrace	Seed	0	0	0	0	0	0	0	0	0	0	0	0
3D8	Arthrobacter	Zea mays ssp mays (nicaraguensis)	Flooding tolerant variety that grows in swamps	Seed	0	0	0	0	0	0	0	0	0	0	0	0
3D9	Enterobacter	Zea mays ssp mays (nicaraguensis)	Flooding tolerant variety that grows in swamps	Seed	0	0	0	0	0	0	0	0	0	0	0	0
3D10	Enterobacter	Zea mays ssp mays (nicaraguensis)	Flooding tolerant variety that grows in swamps	Seed	0	0	0	0	0	0	0	0	0	0	0	0
3D11	Pantoea	Zea mays ssp mays (nicaraguensis)	Flooding tolerant variety that grows in swamps	Seed	0	0	0	0	0	0	0	0	0	0	0	0
3D12	Paenibacillus	Zea mays ssp mays (nicaraguensis)	Flooding tolerant variety that grows in swamps	Seed	0	0	0	0	0	0	0	0	0	0	0	0
3 E1	Enterobacter	Zea mays ssp mays (nicaraguensis)	Flooding tolerant variety that grows in swamps	Seed	0	0	0	0	0	0	0	0	0	0	0	0
3 E2	Stenotrophomonas	Zea mays ssp mays (nicaraguensis)	Flooding tolerant variety that grows in swamps	Seed	0	0	0	0	0	0	0	0	0	0	0	0
3 E3	Stenotrophomonas	Zea mays ssp mays (nicaraguensis)	Flooding tolerant variety that grows in swamps	Seed	0	0	0	0	0	0	0	0	0	0	0	0
3 E4	Klebsiella	Zea mays ssp mays (nicaraguensis)	Flooding tolerant variety that grows in swamps	Seed	0	0	0	0	0	0	0	0	0	0	0	0
3 E5	Citrobacter	Zea mays ssp mays (nicaraguensis)	Flooding tolerant variety that grows in swamps	Seed	0	0	0	0	0	0	0	0	0	0	0	0
3 E6	Paenibacillus	Zea mays ssp mays (nicaraguensis)	Flooding tolerant variety that grows in swamps	Seed	0	0	0	0	0	0	0	0	0	0	0	0
3 E7	Paenibacillus	Zea mays ssp mays (nicaraguensis)	Flooding tolerant variety that grows in swamps	Seed	0	0	0	0	0	0	0	0	0	0	0	0
3 E9	Microbacterium	Zea mays ssp mays (nicaraguensis)	Flooding tolerant variety that grows in swamps	Seed	0	0	0	0	0	0	0	0	0	0	0	0
3 E10	Paenibacillus	Zea mays ssp mays (nicaraguensis)	Flooding tolerant variety that grows in swamps	Seed	0	0	0	0	0	0	0	0	0	0	0	0
3 E11	Rhizobium	Zea mays ssp mays (nicaraguensis)	Flooding tolerant variety that grows in swamps	Seed	0	0	0	0	0	0	0	0	0	0	0	0
3F1	Pseudomonas	Zea mays ssp mays (mexicana)	Wild teosinte that contributed genetic material to maize	Seed	0	0	0	0	0	0	0	0	0	0	0	0
3F2	Pseudomonas	Zea mays ssp mays (mexicana)	Wild teosinte that contributed genetic material to maize	Seed	0	0	0	0	0	0	0	0	0	0	0	0
3F3	Pantoea	Zea mays ssp mays (mexicana)	Wild teosinte that contributed genetic material to maize	Seed	0	0	0	0	0	0	0	0	0	0	0	0
3F4	Pseudomonas	Zea mays ssp mays (mexicana)	Wild teosinte that contributed genetic material to maize	Seed	0	0	0	0	0	0	0	0	0	0	0	0
3F5	Pseudomonas	Zea mays ssp mays (mexicana)	Wild teosinte that contributed genetic material to maize	Seed	0	0	0	0	0	0	0	0	0	0	0	0
3F6	Pseudomonas	Zea mays ssp mays (mexicana)	Wild teosinte that contributed genetic material to maize	Seed	0	0	0	0	0	0	0	0	0	0	0	0
3F7	Pantoea	Zea mays ssp mays (mexicana)	Wild teosinte that contributed genetic material to maize	Seed	0	0	0	0	0	0	0	0	0	0	0	0
3F9	Burkholderia	Zea mays ssp mays (mixteco)	Indigenous landrace, grow on acidic soil	Seed	0	0	0	0	0	0	0	0	0	0	0	0
3F10	Burkholderia	Zea mays ssp mays (mixteco)	Indigenous landrace, grow on acidic soil	Seed	0	0	0	0	0	0	0	0	0	0	0	0
3F11	Enterobacter	Zea mays ssp mays (nicaraguensis)	Flooding tolerant variety that grows in swamps	Seed	0	0	0	0	0	0	0	0	0	0	0	0
3G1	Methylobacterium	Zea mays ssp mays (nal-Tel)	Indigenous landrace	Seed	0	0	0	0	0	0	0	0	0	0	0	0
3G2	Paenibacillus	Zea mays ssp mays (nal-Tel)	Indigenous landrace	Seed	0	0	0	0	0	0	0	0	0	0	0	0
3G3	Stenotrophomonas	Zea mays ssp mays (nal-Tel)	Indigenous landrace	Seed	0	0	0	2	0	0	0	0	0	0	0	0
3G4	Pantoea	Zea mays ssp mays (parviglumis)	Direct corn ancestor	Seed	0	0	0	0	0	0	0	0	0	0	0	0
3G6	Stenotrophomonas	Zea mays ssp mays (parviglumis)	Direct corn ancestor	Seed	0	0	0	2	0	0	0	0	0	0	0	0
3G7	Pantoea	Zea mays ssp mays (parviglumis)	Direct corn ancestor	Seed	0	0	0	0	0	0	0	0	0	0	0	0
3G8	Klebsiella	Zea mays ssp mays (parviglumis)	Direct corn ancestor	Seed	0	0	0	0	0	0	0	0	0	0	0	0
3G9	Paenibacillus	Zea mays ssp mays (nicaraguensis)	Flooding tolerant variety that grows in swamps	Seed	0	0	0	0	0	0	0	0	0	0	0	0
3G10	Klebsiella	Zea mays ssp mays (parviglumis)	Direct corn ancestor	Seed	0	0	0	0	0	0	0	0	0	0	0	0
3G11	Enterobacter	Zea mays ssp mays (parviglumis)	Direct corn ancestor	Seed	0	0	0	0	0	0	0	0	0	0	0	0
3H1	Bacillus	Zea mays ssp mays (in bred pioneer)	Modern temperate maize	Seed	0	0	0	0	0	0	0	0	0	0	0	0
3H2	Deinococcus	Zea mays ssp mays (in bred pioneer)	Modern temperate maize	Seed	0	0	0	0	0	0	0	0	0	0	0	0
3H3	Azospirillum	Zea mays ssp mays (in bred pioneer)	Modern temperate maize	Seed	0	0	0	0	0	0	0	0	0	0	0	0
3H4	Rhodococcus	Zea mays ssp mays (in bred pioneer)	Modern temperate maize	Seed	0	0	0	0	0	0	0	0	0	0	0	0
3H5	Microbacterium	Zea mays ssp mays (in bred pioneer)	Modern temperate maize	Seed	0	0	0	0	0	0	0	0	0	0	0	0
3H8	Bacillus	Zea mays ssp mays (in bred pioneer)	Modern temperate maize	Seed	2	1.8	3	0	0	0	3	1.6	2.4	0	0	0
3H11	Rhodococcus	Zea mays ssp mays (in bred pioneer)	Modern temperate maize	Seed	0	0	0	0	0	0	0	0	0	0	0	0
4A1	Microbacterium	Zea mays ssp mays (mixteco)	Indigenous landrace, grow on acidic soil	Shoot	0	0	0	2	0	0	0	0	0	0	0	0
4A2	Micrococcus	Zea mays ssp mays (mixteco)	Indigenous landrace, grow on acidic soil	Shoot	0	0	0	0	0	0	0	0	0	0	0	0
4A3	Pantoea	Zea mays ssp mays (mixteco)	Indigenous landrace, grow on acidic soil	Shoot	0	0	0	0	0	0	0	0	0	0	0	0
4A4	Staphylococcus	Zea mays ssp mays (mixteco)	Indigenous landrace, grow on acidic soil	Shoot	0	0	0	0	0	0	0	0	0	0	0	0
4A5	Pantoea	Zea mays ssp mays (mixteco)	Indigenous landrace, grow on acidic soil	Shoot	0	0	0	0	0	0	0	0	0	0	0	0
4A6	Paenibacillus	Zea mays ssp mays (mixteco)	Indigenous landrace, grow on acidic soil	Shoot	0	0	0	0	0	0	0	0	0	0	0	0
4A7	Methylobacterium	Zea mays ssp mays (mixteco)	Indigenous landrace, grow on acidic soil	Shoot	0	0	0	0	0	0	0	0	0	0	0	0
4A8	Pantoea	Zea mays ssp mays (mixteco)	Indigenous landrace, grow on acidic soil	Shoot	0	0	0	0	0	0	0	0	0	0	0	0
4A9	Stenotrophomonas	Zea mays ssp mays (mixteco)	Indigenous landrace, grow on acidic soil	Shoot	0	0	0	0	0	0	0	0	0	0	0	0
4A10	Bacillus	Zea mays ssp mays (mixteco)	Indigenous landrace, grow on acidic soil	Root	0	0	0	0	0	0	0	0	0	0	0	0
4A12	Pantoea	Zea mays ssp mays (mixteco)	Indigenous landrace, grow on acidic soil	Root	0	0	0	0	0	0	0	0	0	0	0	0
4B1	Paenibacillus	Zea mays ssp mays (mixteco)	Indigenous landrace, grow on acidic soil	Root	0	0	0	0	0	0	0	0	0	0	0	0
4B2	Staphylococcus	Zea mays ssp mays (mixteco)	Indigenous landrace, grow on acidic soil	Root	0	0	0	0	0	0	0	0	0	0	0	0
4B3	Enterobacter	Zea mays ssp mays (mixteco)	Indigenous landrace, grow on acidic soil	Root	0	0	0	0	0	0	0	0	0	0	0	0
4B4	Flexibacter	Zea mays ssp mays (mixteco)	Indigenous landrace, grow on acidic soil	Root	0	0	0	0	0	0	0	0	0	0	0	0
4B5	Microbacterium	Zea mays ssp mays (mixteco)	Indigenous landrace, grow on acidic soil	Root	0	0	0	0	0	0	0	0	0	0	0	0
4B6	Enterobacter	Zea mays ssp mays (mixteco)	Indigenous landrace, grow on acidic soil	Root	0	0	0	2	0	0	0	0	0	0	0	0
4B7	Stenotrophomonas	Zea mays ssp mays (mixteco)	Indigenous landrace, grow on acidic soil	Root	0	0	0	0	0	0	0	0	0	0	0	0
4B8	Enterobacter	Zea mays ssp mays (mixteco)	Indigenous landrace, grow on acidic soil	Root	0	0	0	0	0	0	0	0	0	0	0	0
4B9	Stenotrophomonas	Zea mays ssp mays (mixteco)	Indigenous landrace, grow on acidic soil	Shoot	0	0	0	0	0	0	0	0	0	0	0	0
4B10	Paenibacillus	Zea mays ssp mays (mixteco)	Indigenous landrace, grow on acidic soil	Shoot	0	0	0	0	0	0	0	0	0	0	0	0
4B12	Stenotrophomonas	Zea mays ssp mays (mixteco)	Indigenous landrace, grow on acidic soil	Root	0	0	0	2	0	0	0	0	0	0	0	0
4C2	Pseudomonas	Zea mays ssp mays (mixteco)	Indigenous landrace, grow on acidic soil	Root	0	0	0	2	0	0	0	0	0	0	0	0
4C4	Pedobacter	Zea mays ssp mays (mixteco)	Indigenous landrace, grow on acidic soil	Root	0	0	0	0	0	0	0	0	0	0	0	0
4C5	Enterobacter	Zea mays ssp mays (mixteco)	Indigenous landrace, grow on acidic soil	Root	0	0	0	0	0	0	0	0	0	0	0	0
4C6	Enterobacter	Zea mays ssp mays (mixteco)	Indigenous landrace, grow on acidic soil	Root	0	0	0	2	0	0	0	0	0	0	0	0
4C7	Agrobacterium	Zea mays ssp mays (mixteco)	Indigenous landrace, grow on acidic soil	Root	0	0	0	0	0	0	0	0	0	0	0	0
4C8	Stenotrophomonas	Zea mays ssp mays (mixteco)	Indigenous landrace, grow on acidic soil	Root	0	0	0	0	0	0	0	0	0	0	0	0
4C9	Xanthomonas	Zea mays ssp mays (mixteco)	Indigenous landrace, grow on acidic soil	Root	0	0	0	0	0	0	0	0	0	0	0	0
4C12	Enterobacter	Zea mays ssp mays (mixteco)	Indigenous landrace, grow on acidic soil	Root	0	0	0	0	0	0	0	0	0	0	0	0
4D1	Bacillus	Zea mays ssp mays (mixteco)	Indigenous landrace, grow on acidic soil	Root	0	0	0	0	0	0	0	0	0	0	0	0
4D2	Pseudomonas	Zea mays ssp mays (mixteco)	Indigenous landrace, grow on acidic soil	Root	0	0	0	0	0	0	0	0	0	0	0	0
4D4	Paenibacillus	Zea mays ssp mays (mixteco)	Indigenous landrace, grow on acidic soil	Root	0	0	0	0	0	0	0	0	0	0	0	0
4D5	Lysobacter	Zea mays ssp mays (mixteco)	Indigenous landrace, grow on acidic soil	Root	0	0	0	0	0	0	0	0	0	0	0	0
4D6	Rhizobiumetli	Zea mays ssp mays (parviglumis)	Direct corn ancestor	Shoot	0	0	0	0	0	0	0	0	0	0	0	0
4D7	Xanthomonas	Zea mays ssp mays (parviglumis)	Direct corn ancestor	Shoot	0	0	0	0	0	0	0	0	0	0	0	0
4D8	Stenotrophomonas	Zea mays ssp mays (parviglumis)	Direct corn ancestor	Shoot	0	0	0	0	0	0	0	0	0	0	0	0
4D9	Xanthomonas	Zea mays ssp mays (parviglumis)	Direct corn ancestor	Root	0	0	0	0	0	0	0	0	0	0	0	0
4D10	Pantoea	Zea mays ssp mays (parviglumis)	Direct corn ancestor	Root	0	0	0	0	0	0	0	0	0	2	0	0
4D11	Pantoea	Zea mays ssp mays (parviglumis)	Direct corn ancestor	Root	0	0	0	0	0	0	0	0	0	0	0	0
4D12	Xanthomonas	Zea mays ssp mays (parviglumis)	Direct corn ancestor	Root	0	0	0	0	0	0	0	0	0	0	0	0
4 E1	Klebsiella	Zea mays ssp mays (parviglumis)	Direct corn ancestor	Root	0	0	0	0	0	0	0	0	0	0	0	0
4 E2	Herbaspirillum	Zea mays ssp mays (parviglumis)	Direct corn ancestor	Root	0	0	0	0	0	0	0	0	0	0	0	0
4 E3	Pantoea	Zea mays ssp mays (parviglumis)	Direct corn ancestor	Root	0	0	0	0	0	0	0	0	0	0	0	0
4 E4	Enterobacter	Zea mays ssp mays (parviglumis)	Direct corn ancestor	Root	0	0	0	0	0	0	0	0	0	0	0	0
4 E5	Delftia	Zea mays ssp mays (parviglumis)	Direct corn ancestor	Root	0	0	0	0	0	0	0	0	0	0	0	0
4 E6	Microbacterium	Zea mays ssp mays (parviglumis)	Direct corn ancestor	Root	0	0	0	0	0	0	0	0	0	0	0	0
4 E7	Enterobacter	Zea mays ssp mays (parviglumis)	Direct corn ancestor	Root	0	0	0	0	0	0	0	0	0	0	0	0
4 E8	Pantoea	Zea mays ssp mays (parviglumis)	Direct corn ancestor	Root	0	0	0	0	0	0	0	0	0	0	0	0
4 E9	Xanthomonas	Zea mays ssp mays (parviglumis)	Direct corn ancestor	Root	0	0	0	0	0	0	0	0	0	0	0	0
4 E10	Paenibacillus	Zea mays ssp mays (parviglumis)	Direct corn ancestor	Shoot	0	0	0	0	0	0	0	0	0	0	0	0
4 E11	Paenibacillus	Zea mays ssp mays (parviglumis)	Direct corn ancestor	Shoot	0	0	0	2	0	0	0	0	0	0	0	0
4 E12	Pantoea	Zea mays ssp mays (parviglumis)	Direct corn ancestor	Shoot	0	0	0	0	0	0	0	0	0	0	0	0
4F1	Xanthomonas	Zea mays ssp mays (parviglumis)	Direct corn ancestor	Root	0	0	0	0	0	0	0	0	0	0	0	0
4F2	Pseudomonas	Zea mays ssp mays (parviglumis)	Direct corn ancestor	Root	0	0	0	0	0	0	0	0	0	0	0	0
4F3	Enterobacter	Zea mays ssp mays (parviglumis)	Direct corn ancestor	Root	0	0	0	0	0	0	0	0	0	0	0	0
4F4	Pantoea	Zea mays ssp mays (parviglumis)	Direct corn ancestor	Root	0	0	0	0	0	0	0	0	0	0	0	0
4F5	Microbacterium	Zea mays ssp mays (parviglumis)	Direct corn ancestor	Root	0	0	0	0	0	0	0	0	0	0	0	0
4F6	Xanthomonas	Zea mays ssp mays (parviglumis)	Direct corn ancestor	Root	0	0	0	0	0	0	0	0	0	0	0	0
4F7	Enterobacter	Zea mays ssp mays (parviglumis)	Direct corn ancestor	Root	0	0	0	0	0	0	0	0	0	0	0	0
4F8	Enterobacter	Zea mays ssp mays (parviglumis)	Direct corn ancestor	Root	0	0	0	2	0	0	0	0	0	0	0	0
4F9	Pantoea	Zea mays ssp mays (parviglumis)	Direct corn ancestor	Root	0	0	0	0	0	0	0	0	0	0	0	0
4F10	Enterobacter	Zea mays ssp mays (parviglumis)	Direct corn ancestor	Root	0	0	0	0	0	0	0	0	0	0	0	0
4F11	Microbacterium	Zea mays ssp mays (parviglumis)	Direct corn ancestor	Root	0	0	0	0	0	0	0	0	0	0	0	0
4F12	Stenotrophomonas	Zea mays ssp mays (parviglumis)	Direct corn ancestor	Root	0	0	0	0	0	0	0	0	0	0	0	0
4G1	Cupriavidus	Zea mays ssp mays (parviglumis)	Direct corn ancestor	Root	0	0	0	0	0	0	0	0	0	0	0	0
4G2	Mesorhizobium	Zea mays ssp mays (parviglumis)	Direct corn ancestor	Root	0	0	0	0	0	0	0	0	0	0	0	0
4G3	Delftia	Zea mays ssp mays (parviglumis)	Direct corn ancestor	Root	0	0	0	0	0	0	0	0	0	0	0	0
4G4	Burkholderia	Zea mays ssp mays (parviglumis)	Direct corn ancestor	Root	0	0	0	0	0	0	0	0	0	0	0	0
4G6	Microbacterium	Zea mays ssp mays (parviglumis)	Direct corn ancestor	Shoot	0	0	0	0	0	0	0	0	0	0	0	0
4G7	Paenibacillus	Zea mays ssp mays (parviglumis)	Direct corn ancestor	Shoot	0	0	0	0	0	0	0	0	0	0	0	0
4G8	Enterobacter	Zea mays ssp mays (parviglumis)	Direct corn ancestor	Root	0	0	0	0	0	0	0	0	0	0	0	0
4G9	Pantoea	Zea mays ssp mays (parviglumis)	Direct corn ancestor	Root	0	0	0	0	0	0	0	0	0	0	0	0
4G10	Microbacterium	Zea mays ssp mays (parviglumis)	Direct corn ancestor	Root	0	0	0	0	0	0	0	0	0	0	0	0
4G12	Pantoea	Zea mays ssp mays (parviglumis)	Direct corn ancestor	Root	0	0	0	0	0	0	0	0	0	0	0	0
4H1	Pantoea	Zea mays ssp mays (parviglumis)	Direct corn ancestor	Root	0	0	0	0	0	0	0	0	0	0	0	0
4H2	Agrobacterium	Zea mays ssp mays (parviglumis)	Direct corn ancestor	Root	0	0	0	0	0	0	0	0	0	0	0	0
4H3	Pedobacter	Zea mays ssp mays (parviglumis)	Direct corn ancestor	Root	0	0	0	0	0	0	0	0	0	0	0	0
4H4	Curtobacterium	Zea mays ssp mays (parviglumis)	Direct corn ancestor	Root	0	0	0	0	0	0	0	0	0	0	0	0
4H5	Stenotrophomonas	Zea mays ssp mays (parviglumis)	Direct corn ancestor	Root	0	0	0	0	0	0	0	0	0	0	0	0
4H6	Cohnella	Zea mays ssp mays (parviglumis)	Direct corn ancestor	Root	0	0	0	0	0	0	0	0	0	0	0	0
4H7	Enterobacter	Zea mays ssp mays (parviglumis)	Direct corn ancestor	Root	0	0	0	0	0	0	0	0	0	0	0	0
4H8	Enterobacter	Zea mays ssp mays (parviglumis)	Direct corn ancestor	Root	0	0	0	0	0	0	0	0	0	0	0	0
4H9	Microbacterium	Zea mays ssp mays (in bred pioneer)	Modern temperate maize	Shoot	0	0	0	0	0	0	0	0	0	0	0	0
4H12	Paenibacillus	Zea mays ssp mays (in bred pioneer)	Modern temperate maize	Root	3	2.5	3	0	0	0	3.3	2.5	3	0	2	2
5A2	Pantoea	Zea mays ssp mays (in bred pioneer)	Modern temperate maize	Root	0	0	0	0	0	0	0	0	0	0	0	0
5A3	Enterobacter	Zea mays ssp mays (in bred pioneer)	Modern temperate maize	Root	0	0	0	0	0	0	0	0	0	0	0	0
5A4	Enterobacter	Zea mays ssp mays (in bred pioneer)	Modern temperate maize	Root	0	0	0	0	0	0	0	0	0	0	0	0
5A5	Enterobacter	Zea mays ssp mays (in bred pioneer)	Modern temperate maize	Root	0	0	0	0	0	0	0	0	0	0	0	0
5A6	Paenibacillus	Zea mays ssp mays (in bred pioneer)	Modern temperate maize	Root	0	0	0	0	0	0	0	0	0	0	0	0
5A7	Paenibacillus	Zea mays ssp mays (in bred pioneer)	Modern temperate maize	Root	0	0	0	0	0	0	0	0	0	0	0	0
5A8	Pandoraea	Zea mays ssp mays (in bred pioneer)	Modern temperate maize	Root	0	0	0	2	0	0	0	0	0	0	0	0
5A10	Paenibacillus	Zea mays ssp mays (in bred pioneer)	Modern temperate maize	Root	0	0	0	0	0	0	0	0	0	0	0	0
5A11	Pseudomonas	Zea mays ssp mays (in bred pioneer)	Modern temperate maize	Shoot	0	0	0	0	0	0	0	0	0	0	0	0
5A12	Janthinobacterium	Zea mays ssp mays (in bred pioneer)	Modern temperate maize	Shoot	0	0	0	0	0	0	0	0	0	0	0	0
5B1	Sphingobium	Zea mays ssp mays (in bred pioneer)	Modern temperate maize	Root	0	0	0	0	0	0	0	0	0	0	0	0
5B2	Microbacterium	Zea mays ssp mays (in bred pioneer)	Modern temperate maize	Root	0	0	0	2	0	0	0	0	0	0	0	0
5B3	Enterobacter	Zea mays ssp mays (in bred pioneer)	Modern temperate maize	Root	0	0	0	2	0	0	0	0	0	0	0	0
5B4	Enterobacter	Zea mays ssp mays (in bred pioneer)	Modern temperate maize	Root	0	0	0	0	0	0	0	0	0	0	0	0
5B5	Enterobacter	Zea mays ssp mays (in bred pioneer)	Modern temperate maize	Root	0	0	0	0	0	0	0	0	0	0	0	0
5B6	Bacillus	Zea mays ssp mays (in bred pioneer)	Modern temperate maize	Root	0	0	0	0	0	0	0	0	0	0	0	0
5B7	Pedobacter	Zea mays ssp mays (in bred pioneer)	Modern temperate maize	Root	0	0	0	0	0	0	0	0	0	0	0	0
5B8	Burkholderia	Zea mays ssp mays (in bred pioneer)	Modern temperate maize	Root	0	0	0	0	0	0	0	0	0	0	0	0
5B9	Pseudomonas	Zea mays ssp mays (in bred pioneer)	Modern temperate maize	Root	0	0	0	0	0	0	0	0	0	0	0	0
5B10	Agrobacterium	Zea mays ssp mays (in bred pioneer)	Modern temperate maize	Root	0	0	0	0	0	0	0	0	0	0	0	0
5B11	Agrobacterium	Zea mays ssp mays (in bred pioneer)	Modern temperate maize	Root	0	0	0	0	0	0	0	0	0	0	0	0
5B12	Enterobacter	Zea mays ssp mays (in bred pioneer)	Modern temperate maize	Root	0	0	0	0	0	0	0	0	0	0	0	0
5C2	Agrobacterium	Zea mays ssp mays (in bred pioneer)	Modern temperate maize	Shoot	0	0	0	0	0	0	0	0	0	0	0	0
5C3	Agrobacterium	Zea mays ssp mays (in bred pioneer)	Modern temperate maize	Root	0	0	0	0	0	0	0	0	0	0	0	0
5C5	Paenibacillus	Zea mays ssp mays (in bred pioneer)	Modern temperate maize	Root	0	0	0	0	0	0	0	0	0	0	0	0
5C6	Microbacterium	Zea mays ssp mays (in bred pioneer)	Modern temperate maize	Root	0	0	0	2	0	0	0	0	0	0	0	0
5C7	Microbacterium	Zea mays ssp mays (in bred pioneer)	Modern temperate maize	Root	0	0	0	0	0	0	0	0	0	0	0	0
5C8	Paenibacillus	Zea mays ssp mays (in bred pioneer)	Modern temperate maize	Root	0	0	0	0	0	0	0	0	0	0	0	0
5C9	Burkholderia	Zea mays ssp mays (parviglumis)	Direct corn ancestor	Root	3	3	2.8	2	2	0	3.5	3.5	3.7	2	2	2
*plants were assessed using a visual rating scale, based on the majority being very healthy (green, score of 2), very sick (showing chlorosis, score of 0) or intermediate (score of 1).
