# Supplementary material for: Relevance of in vitro agar based screens to characterize the anti-fungal activities of bacterial endophyte communities
Source: BMC Microbiol. 2016 Jan 16;16:8. doi: 10.1186/s12866-016-0623-9 (PMC4715354; doi:10.1186/s12866-016-0623-9)
Supplement: Additional file 2: Table S4. — In planta re-testing of Zea endophytes that showed anti-fungal activity in planta in Trial 1. (XLSX 18 kb) [file 12866_2016_623_MOESM2_ESM.xlsx]

## Sheet: Sheet1
Table S4: In planta re-testing of Zea endophytes that showed anti-fungal activity in planta in Trial 1
					Anti-S. homoeocarpa in planta screen**
		Original Source of Endophyte			Trial 1				Trial 2
ID	Endophyte taxonomy*	Host species	Host Description	Plant Organ	Tube 1	Tube 2	Tube 3		Tube 1	Tube 2	Tube 3
3A12	Burkholderia gladioli	Zea mays ssp mays (landrace chapalote)	Ancient maize from Mexico with dark teosinte-like kernels	Seed	2	2	2		2	2	2
3C11	Burkholderia gladioli	Zea mays ssp mays (diploperennis)	Maize relative with rhizomes	Seed	2	2	2		2	2	2
3G3	Stenotrophomonas sp.	Zea mays ssp mays (nal-Tel)	Indigenous landrace	Seed	2	0	0		0	0	0
3G6	Stenotrophomonas sp.	Zea mays ssp mays (parviglumis)	Direct corn ancestor	Seed	2	0	0		0	0	0
4A1	Microbacterium sp.	Zea mays ssp mays (mixteco)	Indigenous landrace, grow on acidic soil	Shoot	2	0	0		0	0	0
4B6	Enterobacter sp.	Zea mays ssp mays (mixteco)	Indigenous landrace, grow on acidic soil	Root	2	0	0		0	0	0
4B12	Stenotrophomonas sp.	Zea mays ssp mays (mixteco)	Indigenous landrace, grow on acidic soil	Root	2	0	0		0	0	0
4C2	Pseudomonas sp.	Zea mays ssp mays (mixteco)	Indigenous landrace, grow on acidic soil	Root	2	0	0		0	0	0
4C6	Enterobacter sp.	Zea mays ssp mays (mixteco)	Indigenous landrace, grow on acidic soil	Root	2	0	0		0	0	0
4 E11	Paenibacillus sp.	Zea mays ssp mays (parviglumis)	Direct corn ancestor	Shoot	2	0	0		0	0	0
4F8	Enterobacter sp.	Zea mays ssp mays (parviglumis)	Direct corn ancestor	Root	2	0	0		0	0	0
5A8	Pandoraea sp.	Zea mays ssp mays (in bred pioneer)	Modern temperate maize	Root	2	0	0		0	0	0
5B2	Microbacterium sp.	Zea mays ssp mays (in bred pioneer)	Modern temperate maize	Root	2	0	0		0	0	0
5B3	Enterobacter sp.	Zea mays ssp mays (in bred pioneer)	Modern temperate maize	Root	2	0	0		0	0	0
5C6	Microbacterium sp.	Zea mays ssp mays (in bred pioneer)	Modern temperate maize	Root	2	0	0		0	0	0
5C9	Burkholderia gladioli	Zea mays ssp mays (parviglumis)	Direct corn ancestor	Root	2	2	0		2	2	2
					Anti-R. solani in planta screen**
		Original Source of Endophyte			Trial 1				Trial 2
ID	Endophyte taxonomy*	Host species	Host Description	Plant Organ	Tube 1	Tube 2	Tube 3		Tube 1	Tube 2	Tube 3
3A12	Burkholderia gladioli	Zea mays ssp mays (landrace chapalote)	Ancient maize from Mexico with dark teosinte-like kernels	Seed	2	2	0		2	2	2
3C11	Burkholderia gladioli	Zea mays ssp mays (diploperennis)	Maize relative with rhizomes	Seed	2	2	2		2	2	2
4D10	Pantoea sp.	Zea mays ssp mays (parviglumis)	Direct corn ancestor	Root	2	0	0		0	0	0
4H12	Paenibacillus polymyxa	Zea mays ssp mays (in bred pioneer)	Modern temperate maize	Root	2	2	0		2	2	2
5C9	Burkholderia gladioli	Zea mays ssp mays (parviglumis)	Direct corn ancestor	Root	2	2	2		2	2	2
*The taxonomy of each endophyte was based on 16S rDNA sequence BLAST matches as previously described (Johnston-Monje and Raizada, 2011; Johston-Monje et al. 2014).
**Plants were assessed using a visual rating scale, based on the majority being very healthy (green, score of 2), very sick (showing chlorosis, score of 0) or intermediate (score of 1).
